# Supplementary material for: Changes in the Expression of Smooth Muscle Cell–Related Genes in Human Dermal Sheath Cup Cells Associated with the Treatment Outcome of Autologous Cell–Based Therapy for Male and Female Pattern Hair Loss
Source: Int J Mol Sci. 2022 Jun 27;23(13):7125. doi: 10.3390/ijms23137125 (PMC9266963; doi:10.3390/ijms23137125)
Supplement: Supplementary file 1 [file ijms-23-07125-s001.zip]

Archive with 1 entries (1 files):
- ijms-1764208-supplementary.pdf
